# Supplementary material for: An antibody class with a common CDRH3 motif broadly neutralizes sarbecoviruses
Source: Sci Transl Med. 2022 Apr 19:eabn6859. doi: 10.1126/scitranslmed.abn6859 (PMC9017343; doi:10.1126/scitranslmed.abn6859)
Supplement: Supplementary file 3 — Data file S1 [file scitranslmed.abn6859_data_file_s1.xlsx]

## Sheet: Fig. 7B
Data File S1. Individual level data for Fig. 7B, C, E, and F.
	HIV-1 Ab		Body weight (% of Day 0)
			Day 0	Day 3
		Mouse #1	100	91.3138
		Mouse #2	100	87.1452
		Mouse #3	100	90.2488
		Mouse #4	100	89.7053
		Mouse #5	100	89.3464
		Mouse #6	100	91.174
		Mouse #7	100	89.3477
		Mouse #8	100	93.1942
	10-40 (2 mg/kg)		Body weight (% of Day 0)
			Day 0	Day 3
		Mouse #9	100	98.9921
		Mouse #10	100	94.6856
		Mouse #11	100	91.7508
		Mouse #12	100	91.5862
		Mouse #13	100	92.8881
		Mouse #14	100	94.2366
		Mouse #15	100	90.9002
		Mouse #16	100	103.084
	10-40 (10 mg/kg)		Body weight (% of Day 0)
			Day 0	Day 3
		Mouse #17	100	99.5627
		Mouse #18	100	101.499
		Mouse #19	100	97.868
		Mouse #20	100	97.1694
		Mouse #21	100	101.618
		Mouse #22	100	101.478
		Mouse #23	100	99.3663
		Mouse #24	100	99.2328

## Sheet: Fig. 7C
Data File S1. Individual level data for Fig. 7B, C, E, and F.
	HIV-1 Ab		TCID50/g lung
			Day 0	Day 3
		Mouse #1		966038
		Mouse #2		308434
		Mouse #3		256000
		Mouse #4		232727
		Mouse #5		930909
		Mouse #6		256000
		Mouse #7		989372
		Mouse #8		815936
	10-40 (2 mg/kg)		TCID50/g lung
			Day 0	Day 3
		Mouse #9		2930.4
		Mouse #10		645.161
		Mouse #11		1069.52
		Mouse #12		3902.44
		Mouse #13		1428.57
		Mouse #14		3864.73
		Mouse #15		15165.9
		Mouse #16		113.636
	10-40 (10 mg/kg)		TCID50/g lung
			Day 0	Day 3
		Mouse #17		102.041
		Mouse #18		119.048
		Mouse #19		107.296
		Mouse #20		100
		Mouse #21		105.042
		Mouse #22		88.0282
		Mouse #23		80.1282
		Mouse #24		105.485

## Sheet: Fig. 7E
Data File S1. Individual level data for Fig. 7B, C, E, and F.
	HIV-1 Ab		Body weight (% of Day 0)
			Day 0	Day 5
		Mouse #1	100	98.4
		Mouse #2	100	94.7
		Mouse #3	100	96.5
		Mouse #4	100	88.1
		Mouse #5	100	95.7
		Mouse #6	100	97.6
	10-40 (2 mg/kg)		Body weight (% of Day 0)
			Day 0	Day 5
		Mouse #7	100	106
		Mouse #8	100	101.9
		Mouse #9	100	101.1
		Mouse #10	100	100.3
		Mouse #11	100	99.7
		Mouse #12	100	103.7
	10-40 (10 mg/kg)		Body weight (% of Day 0)
			Day 0	Day 5
		Mouse #13	100	99.2
		Mouse #14	100	102.7
		Mouse #15	100	100.9
		Mouse #16	100	108.9
		Mouse #17	100	107.3
		Mouse #18	100	99

## Sheet: Fig. 7F
Data File S1. Individual level data for Fig. 7B, C, E, and F.
	HIV-1 Ab		Copies/10^6 Beta-actin
			Day 0	Day 5
		Mouse #1		16500
		Mouse #2		525000
		Mouse #3		824500
		Mouse #4		1580100
		Mouse #5		790000
		Mouse #6		1777700
	10-40 (2 mg/kg)		Copies/10^6 Beta-actin
			Day 0	Day 5
		Mouse #7		5300
		Mouse #8		4200
		Mouse #9		500
		Mouse #10		500
		Mouse #11		20300
		Mouse #12		12700
	10-40 (10 mg/kg)		Copies/10^6 Beta-actin
			Day 0	Day 5
		Mouse #13		500
		Mouse #14		500
		Mouse #15		500
		Mouse #16		500
		Mouse #17		500
		Mouse #18		2152.16
